# Supplementary material for: Changes in Rice Grain Quality of Indica and Japonica Type Varieties Released in China from 2000 to 2014
Source: Front Plant Sci. 2017 Oct 31;8:1863. doi: 10.3389/fpls.2017.01863 (PMC5671604; doi:10.3389/fpls.2017.01863)
Supplement: Supplementary file 3 [file Data_Sheet_1.XLSX]

## Sheet: Sheet1
Supplementary data
Rice type	Released years	Variety	Head rice rate (%)	Chalky rice rate(%)	Chalkiness degree(%)	Gel consistency(mm)	Amylose content(%)	Length-to-width ratio
Japonica inbred	2000	Wuyunjing7hao（95-22）	63.5		12.2		17.6
Japonica inbred	2000	Jinxing1hao（92-10）	68.9	12	0.9		17.7
Japonica inbred	2000	Fuyuan4hao（96D10）	61.9		10.7		18.1
Japonica inbred	2000	Jiudao22hao（Jiu9432）	63.1		13.3		17.2
Japonica inbred	2000	Jiudao23hao（Jiu9423）	61.8	66	9.2	84	18.6
Japonica inbred	2001	Jinyuan101（94-101）	67.9	2	1	89	16.2
Japonica inbred	2001	Yanjing23（Yan504）	61.5	74	12.2	82	18.4
Japonica inbred	2001	Baofeng2hao	67.1	45	9.2		17.6
Japonica inbred	2001	Yutian7hao（Liaoyan6hao）	72.9	7	1.2	82	18.2
Japonica inbred	2001	Jingdao21	62.2	16	2.9	76	17.1
Japonica inbred	2003	Kendao98-1	63.4	52	6	80.5	17.3
Japonica inbred	2003	Xiushui13	64.6	62.5	6	80	15.5
Japonica inbred	2003	Kenyu16hao	59.4	24.5	5.5	84.7	16.9
Japonica inbred	2003	Liaojing288	63.3	26	6.5	65	13.6
Japonica inbred	2003	Shennong8718	63.1	2.3	17.5	82	17.5
Japonica inbred	2003	Kaijing3hao	58.8	24	2.5	75	15.4
Japonica inbred	2003	Jijing93	55.1	67	13.8	80.5	18.7
Japonica inbred	2003	Jiudao27	56.1	30	5.2	73.5	18.2
Japonica inbred	2003	Ningjing23hao	56.9	12	5.6	85.5	16.3
Japonica inbred	2003	Lianjiajing1hao	70.4	18	1.6	88	16.5
Japonica inbred	2003	Wandao54	68.2	24.5	2.5	79	16.7
Japonica inbred	2003	Jinyuan45	71.6	11.5	1.1	86	16.6
Japonica inbred	2003	Liaojing371	69.6	3.3	3.2	88	16.7
Japonica inbred	2003	Jijing78hao	61.7	26.5	5	82	17.2
Japonica inbred	2003	Jiudao41hao	65.5	22.5	2.2	87	17
Japonica inbred	2004	Jindao1007	67.3	10	0.2	85	17.2
Japonica inbred	2004	Mingyue	69.1	22	2.2	85	16.7
Japonica inbred	2004	Zhonghua17hao	72.2	7	2.9	78	15.4
Japonica inbred	2004	Zhongzuo9936	69.9	9	3.8	73	16
Japonica inbred	2004	Huayu560	69.4	17	3.7	82	16.6
Japonica inbred	2004	Liaojing92-34	65	4	0.3	73	15.7
Japonica inbred	2004	Shennong7hao	68.4	12	1.2	85	16.3
Japonica inbred	2004	Tianjing4hao	70.2	6	0.3	83	16.5
Japonica inbred	2004	Tianjing5hao	73.7	0	0	83	17
Japonica inbred	2004	Zhongzuo59	79.5	45	4.5	98	15.23
Japonica inbred	2005	Zhongzuo9843	66.3	21.5	3.1	90	16.7
Japonica inbred	2005	Xindao10hao	67.4	38	3.8	84	18.7
Japonica inbred	2005	Jinyuan85	61.8	33	1.6	81	14.8
Japonica inbred	2005	Liaoxing9hao	67.1	12.5	1.4	80	16.5
Japonica inbred	2005	Shendao5hao	67.5	19	2.2	83	16.6
Japonica inbred	2005	Jindao8hao	63.2	24	2.5	75	17.6
Japonica inbred	2005	Shennong9741	64.9	11	1	85	16.4
Japonica inbred	2005	Liaoxing8hao	68.9	3.5	0.4	84	16.6
Japonica inbred	2005	Jijing104	67.1	13	1.9	75	17.4
Japonica inbred	2005	Jijing105	69.7	23	3.7	70	16.3
Japonica inbred	2005	Jiudao53	66.7	15	1.3	73	16.2
Japonica inbred	2005	Jijing501	67.9	19.5	4.2	84	19
Japonica inbred	2005	Jijing88	71.3	8	0.2	83	16.3
Japonica inbred	2005	Tongyu403	58.8	17	1.9	86	17.7
Japonica inbred	2006	Xudao5hao	66.9	13.5	2.2	79	17.1
Japonica inbred	2006	Jinyuan17	68.7	11.5	1.3	81	16.3
Japonica inbred	2006	Shendao2hao	68.3	12	1.6	82	17.3
Japonica inbred	2006	Yanfeng47	66.2	15.5	2.8	81	15.3
Japonica inbred	2006	Liaoxing11	67.8	9	0.8	76	16.6
Japonica inbred	2006	Jijing504	72.4	8	2.6	78	18
Japonica inbred	2006	Jijing801（Qushidaihao：Jite624）	63	23.5	3.7	83	17.5
Japonica inbred	2007	Zhengdao18hao	70.3	23.5	3	82	16.7
Japonica inbred	2007	Zhongzuo0201	64.3	5	0.8	84	15.7
Japonica inbred	2007	Jinyuan11	69.3	13.5	1.8	84	17
Japonica inbred	2007	Jinsui8hao	59.2	32.5	4.2	74.5	15.8
Japonica inbred	2007	Yanjing68	65.9	10	1.2	81	16.4
Japonica inbred	2007	Tiejing7hao	67.7	20	1.9	74	16.4
Japonica inbred	2007	Liaoxing17	69.4	5	2.5	80	17.7
Japonica inbred	2007	Jijing110	68	24.5	4.7	77	17.5
Japonica inbred	2007	Jijing108	64.6	8	0.7	78	17.9
Japonica inbred	2007	Changbai15hao	70.7	15	1.4	81.5	17.2
Japonica inbred	2007	Tonghe832	64.5	8.5	1	84	16.4
Japonica inbred	2007	Tongfeng8hao	68.8	17.5	2.1	78.5	18.4
Japonica inbred	2007	Shenyuan一hao	68.3	9	0.65	82	16.8
Japonica inbred	2008	Xiushui09	75.2	8	0.2	71	16.3
Japonica inbred	2008	Xindao18hao	65.1	38	3.7	82	16.1
Japonica inbred	2008	Sidao12hao	69.2	31	3.4	83	17
Japonica inbred	2008	Shengdao15	63.3	49	3.9	83	17.2
Japonica inbred	2008	Zhonghua18hao	67.8	10	0.7	82	16.8
Japonica inbred	2008	Kendao2016	64.7	32	2.6	81	16.8
Japonica inbred	2008	Jijing806	65.3	13	1.3	76	16.9
Japonica inbred	2008	Shendao11	71.8	10	3.7	78.5	17.4
Japonica inbred	2008	Jiudao63	63.7	12	2.5	78	18
Japonica inbred	2008	Yangguang200	72.9	33	3.4	79	16.8
Japonica inbred	2008	Jindao9618	68.1	8.5	0.8	83	16.2
Japonica inbred	2009	Ningjing4hao	67.7	33	4	83	16.7
Japonica inbred	2009	Suxiu9hao	68.1	40	3.5	83	17.3
Japonica inbred	2009	JinyuanD1	72.7	6.5	0.4	83.5	17.2
Japonica inbred	2009	Tongxi929	69.7	19	1.4	85	17.3
Japonica inbred	2010	Daliang203	67.2	37.5	3.2	85	16.4
Japonica inbred	2010	Xindao20hao	69.1	30	2.1	82	15
Japonica inbred	2010	Suxiu10hao	71.9	21	1.5	84	16.4
Japonica inbred	2010	Zhongdao1hao	62	45	4.2	80.5	17.1
Japonica inbred	2010	Daliang202	66.1	34.5	3.1	83.5	17.1
Japonica inbred	2010	Shengdao16	64.9	25	2.1	83.5	15.9
Japonica inbred	2010	Jinjing18	68	10	1	83	16.7
Japonica inbred	2010	Liangjing5hao	59.4	34.5	2.2	85	16.8
Japonica inbred	2010	Songliao7hao	67.7	29	2.3	81.5	16.1
Japonica inbred	2011	Xiushui123	65.6	20	4.2	74	15.9
Japonica inbred	2011	Jindao263	71.7	18	1.4	80	17.2
Japonica inbred	2011	Suxiu867	72.4	16.3	3.3	85	16.3
Japonica inbred	2012	Daliang207	70.7	41.5	2.7	80	17.2
Japonica inbred	2012	Xinkedao21	70.2	16.5	1.9	85	16.6
Japonica inbred	2012	Jinjing787	67.7	18	2.2	83	16
Japonica inbred	2012	Jinjing253	70	19.3	1.9	78	17.2
Japonica inbred	2012	Jinjing28	72.1	14	1.1	80	17.1
Japonica inbred	2012	Jindao800	69.9	14.5	1.5	81	17.2
Japonica inbred	2012	JinyuanE28	69.9	16.8	1.8	78	17.2
Japonica inbred	2013	Suxiu326	67.2	26.8	2.1	80	17.2
Japonica inbred	2013	Zhongzuodao2hao	63.8	39.5	2.8	80	18
Japonica inbred	2013	Zhongzuodao3hao	71.4	19.5	1.5	74	17.4
Japonica inbred	2013	Jinsui9hao	70.4	12.8	0.7	80	17.1
Japonica inbred	2013	Futian2100（FT2006-5）	69.1	48	5.9	80	17
Japonica inbred	2013	Jida718	69.5	18	1.7	84.3	15.1
Japonica inbred	2014	Xudao8hao	65.4	33.3	2.4	82.5	16
Japonica inbred	2014	Guangcan1hao	69.5	42.8	4.4	83.5	16.9
Japonica inbred	2014	Jindao179	72.3	11.3	2.9	84.3	16.7
Japonica inbred	2014	Qiaoke951（Yan901）	58.6	57	7.2	86.5	16.9
Japonica inbred	2014	Tiejing11hao（Tie9928-3）	66.6	9.5	3.6	83	16.6
Japonica inbred	2014	Jijing809（Ji2009S-5）	68.1	25.5	2.8	82.8	15.7
Japonica inbred	2014	Jindao372	67.2	26.3	2.6	78	17.6
Japonica inbred	2014	Yangguang600	65.1	24	2.5	83	16.7
Japonica inbred	2014	Xindao25	69.5	20.8	1.6	78	18.2
Japonica inbred	2014	Jinjing818	68.4	19.8	1.9	80	17.8
Japonica hybrid	2000	9you418（Tianxie1hao）	61.4		21.7		16.5
Japonica hybrid	2001	3you18（Yuanming3A/18）	62.4	72	12.4	76	17
Japonica hybrid	2001	Liaoyou3418	74		15.3	78	16.9
Japonica hybrid	2001	70you9hao（Wandao24）	72.1			92	16.8
Japonica hybrid	2003	Yanliangyou2818	59.1	50	7.8	84	15.3
Japonica hybrid	2003	Liangyoupeijing	67.4	53.5	18.1	77	20.7
Japonica hybrid	2003	Jinjingza2hao	65.4	57	12.5	76.5	17
Japonica hybrid	2003	Yongyou3hao	63.7	20	1.9	67.5	17.4
Japonica hybrid	2003	Changyou1hao	70.9	38	5.9	69.5	16
Japonica hybrid	2003	Jinyou2003	62.3	40	6.2	85	16.9
Japonica hybrid	2003	Jinyou29	69.6	24.5	4.1	72	16.5
Japonica hybrid	2004	Bayou8hao	70.2	31.5	5.2	77	19.5
Japonica hybrid	2004	Yongyou4hao	68.1	37	3.1	80	15.3
Japonica hybrid	2004	10you18	72	38.5	5.3	93	15.8
Japonica hybrid	2004	Liaoyou1518	66.9	61	15.4	70	16.3
Japonica hybrid	2004	Jingyou14	65.7	30	3.8	85	15.9
Japonica hybrid	2004	Liaoyou16	66	15	0.8	85	15.4
Japonica hybrid	2005	Changyou3hao	72.5	28	3.5	76	16.1
Japonica hybrid	2005	Zhongjingyou1hao	65.6	17.5	3.1	84	16.7
Japonica hybrid	2005	Liaoyou853	65	43	6.5	84	15.7
Japonica hybrid	2005	Jingyou13	63.1	19	2.2	77	17
Japonica hybrid	2006	Lingxiangyou18	72.9	45	5.3	67	15.6
Japonica hybrid	2006	Xiuyou5hao	74	30	0.6	78	17.6
Japonica hybrid	2006	Xuyou631	65.6	20	2.7	79	16.8
Japonica hybrid	2006	Ⅲyou98	66.1	14.5	2.8	70	15.9
Japonica hybrid	2006	Aiyou39	67.2	28.5	5.2	76	16.2
Japonica hybrid	2006	Liaoyou2016	62.3	33	5.5	82	15.4
Japonica hybrid	2006	Liaoyou2006	65.9	29	6.4	81	16.3
Japonica hybrid	2006	Jinjingyou28（Jinjingyou28）	72.9	23	3.7	75	15.3
Japonica hybrid	2006	Jinjingyou68（Jinjingyou68）	64.9	26.5	4.8	72	15.8
Japonica hybrid	2006	Jinjingyou88（Jinjingyou88）	64.9	21	3.4	73	15.4
Japonica hybrid	2007	Chunyou2hao	74.4	23	2.4	75	15.8
Japonica hybrid	2007	Jinjingyou180	62.1	29.5	4.6	78	17.1
Japonica hybrid	2007	Xuyou733	73.1	26.5	5.6	71	15.2
Japonica hybrid	2007	Jinjingyou116	64.8	23.5	2.2	85	15.2
Japonica hybrid	2007	Zhongjingyou470	68.1	31	1.6	83	15.5
Japonica hybrid	2007	Wuyou135	65.7	15	2.1	78	18
Japonica hybrid	2008	Jiayou2hao	76.3	14	1.9	80	16.6
Japonica hybrid	2008	Yongyou9hao	72.7	12	1.4	75	16.8
Japonica hybrid	2008	Yongyou11hao	72.8	18	1.9	70	14.7
Japonica hybrid	2008	Chunyou58	74.2	13	1.6	77	16.8
Japonica hybrid	2008	6you160	64.9	24.5	3	73	15.1
Japonica hybrid	2008	5you190	68.4	25	2.9	85	15.1
Japonica hybrid	2008	5you280	67.5	30	3.4	83	15.1
Japonica hybrid	2008	Tiyou267	68.8	22	1.9	80	15.5
Japonica hybrid	2008	Fuyou135	68	27.5	4	80	17.2
Japonica hybrid	2009	Xuyou502	67.5	58	4.6	79	16
Japonica hybrid	2009	Jin7you18	63.2	19	1.8	85	15.9
Japonica hybrid	2009	5you360	64.6	17.5	1.5	75	16.7
Japonica hybrid	2009	Xu68you201	63.7	27	2.2	82.5	16.2
Japonica hybrid	2009	10you18	68.2	14.5	1.5	82	16.1
Japonica hybrid	2009	Jin7you58	67.3	13	1.3	82.5	16.8
Japonica hybrid	2009	Jin9you78	64.5	34	4.6	86.5	14.1
Japonica hybrid	2010	Chunyou658	65.9	29	6.5	78	15.4
Japonica hybrid	2010	Yongyou13	70.9	34	5.3	72	14.9
Japonica hybrid	2010	Changyou5hao	74	16	2	71	16.3
Japonica hybrid	2010	Zhongjingyou8hao	66.8	17	1.1	81	15.5
Japonica hybrid	2010	Jinjingyou132	69.7	7.5	0.7	86	16.1
Japonica hybrid	2011	95you161	68.7	17	2.6	78	18.9
Japonica hybrid	2012	Jiayou5hao	70.7	44	8.7	74	16.9
Japonica hybrid	2013	T12you66	70.7	64	10	68	16.6
Japonica hybrid	2013	Yongyou17hao（Yongyou412;G412）	73.7	28	3.9	76	16.2
Japonica hybrid	2013	Jinjingyou11hao	63.7	33	4.5	81	15.7
Japonica hybrid	2013	Wuyou17	67.6	16.5	1.6	84.8	16.5
Indica inbred	2000	Yuexiangzhan	56.4	7.6	11	48	25.5	2.8
Indica inbred	2001	Zhou903（Zhouyou903）	40		7.55	76	16.4	3.4
Indica inbred	2001	Jiayu948（G94-48;Jiazao948）	34.9	8	0.6	76	12.8	2.7
Indica inbred	2001	Texianzhan25	51.1		6.1	94	24.9	3
Indica inbred	2003	Yuefengzhan	54.8	15	5.8	53	25	3.3
Indica inbred	2003	Huahangyihao	41.2	23	5.4	56	27	3
Indica inbred	2003	Fenghuazhan	44.8	22	3.2	73.5	13.8	3.2
Indica inbred	2003	Jiazao312	41.7	33.5	7.3	75	14.2	3.2
Indica inbred	2003	Zhongxuan972	42.6	100	59.5	45	23.1	2.8
Indica inbred	2003	Xiangwanxian10hao	56	10	43.3	64	15	3.1
Indica inbred	2003	Xiangwanxian12hao	50.6	6	0.7	59.5	15.5	3.3
Indica inbred	2004	Xiangwanxian12hao	53.4	12	0.4	58	15.3	3.6
Indica inbred	2004	Jingganghandao1hao	57	20	1.7	76.5	15.2	3.3
Indica inbred	2005	Ezao18	45.6	23	6.5	69.2	15.4	3.4
Indica inbred	2005	Xiangzao143	56.5	23	2.8	73	13.9	3.3
Indica inbred	2006	Fengfuzhan1hao	47.9	40	8	44	22.9	2.8
Indica inbred	2006	Fengmeizhan	45.7	18	3.3	60	13.5	3.1
Indica inbred	2006	Jiayu253	55.3	100	18.8	87	26	2.1
Indica inbred	2006	Zhongzao25	57.7	100	14.3	72	24.1	2.3
Indica inbred	2008	Wen229	67.6	52	2.3	48	25.4	2.9
Indica inbred	2009	Zhongjiazao17	66.7	96	17.9	77	25.9	2.2
Indica inbred	2010	Zhongzao35	63.6	100	28.5	55	25	2
Indica inbred	2012	Zhongzao39	69.1	98	19.3	59	24.2	1.9
Indica inbred	2014	Wen814	67.5	93	18.3	81	26.9	2.2
Indica hybrid	2000	Gangyou364（Chuanfeng2hao）	53.2	78	4	50	21.9	2.4
Indica hybrid	2000	Dyou68	54.3	62	10.5		20.9	3.4
Indica hybrid	2000	Ⅱyou162	59.4	70	4	43	22.29	2.4
Indica hybrid	2000	Youyou8821	43.3		7.1	48	20.9	2.7
Indica hybrid	2001	Liangyoupeijiu（65002）	53.6	29	4.3	68.8	21.2
Indica hybrid	2001	Ⅱyou725	53.93		4.8	46	23.5	2.5
Indica hybrid	2001	Ⅱyou501	55			80	18.55	2.7
Indica hybrid	2001	Feiyouduoxi1hao	67.6	28	13.6	66	22
Indica hybrid	2001	Gangyou725	51.6			69	19.02	2.3
Indica hybrid	2001	Dyou13（D702you527）	44.8	15	1.1	52	21.6
Indica hybrid	2001	Dyouduoxi1hao（D702youduoxi1hao）	61.8	33	3.6	52	22.1	2.6
Indica hybrid	2001	Kyou047	51	22	1.6	44	21	3
Indica hybrid	2001	Kyou77	52.6	66	16.9	74	22.3
Indica hybrid	2001	Teyou70	51.2	92	32	48	22.2
Indica hybrid	2001	Ⅱyouming86	56.2	78.8	18.9	46	22.5
Indica hybrid	2001	Teyouduoxi1hao	61.1	96	18.2	60	21.6
Indica hybrid	2001	Xieyou963	41.4	78	16.6	57.5	22
Indica hybrid	2001	Zhong9you838xuan（Guofeng1hao;Zhongyou838）	51	42	7.1	47	22.2
Indica hybrid	2001	Xieyou1429（Xieyougan26hao）	43.4	80	21.5	47	18.1
Indica hybrid	2003	Gangyou1577	53.1	93.3	27.1	54	24.9	2.3
Indica hybrid	2003	Gangyou527	52.6	67.8	15	45	20.9	2.6
Indica hybrid	2003	Dyou527	52.1	43.5	7	51	22.7	3.2
Indica hybrid	2003	IIyou718	51.6	70.7	18.1	42.8	22.5	2.5
Indica hybrid	2003	Qingjiang1hao	56.2	50	10	50	22
Indica hybrid	2003	Shanyou448	60.4	73	16.1	37.5	21.4	2.6
Indica hybrid	2003	Qiuyou1025	63.5	24.5	4.6	36.5	21.3	3.2
Indica hybrid	2003	BoIIyou213	59.1	67.5	9.8	52.5	19.9	2.6
Indica hybrid	2003	Boyou938	67.2	45.5	8.4	51.5	24.3	2.5
Indica hybrid	2003	Feiyouduoxi1hao	36.4	87	31.4	45	19.8	3.1
Indica hybrid	2003	Youyou998	52.6	49	13	42.5	21.1	2.8
Indica hybrid	2003	Tyou5537	46.7	93	25.5	41	20.5	2.5
Indica hybrid	2003	Dqibaoyou1hao	49.1	99	29.8	40	20.3	2.6
Indica hybrid	2003	Boyou253	66.4	40	5.9	43	19.3	2.6
Indica hybrid	2003	Boyou1025	66.2	37	6.4	43	20	2.8
Indica hybrid	2003	Boyou998	65.3	29.5	3.8	48	20.2	2.8
Indica hybrid	2003	Denong2000	52	69.5	14.5	50.5	25.3	2.7
Indica hybrid	2003	Gangyou3551	60.5	93.3	23	46.5	25.3	2.3
Indica hybrid	2003	Hongyou2009	43.8	59	13	63	21.7	2.9
Indica hybrid	2003	Fuyou1hao	60.9	58	9.6	49	25.2	2.2
Indica hybrid	2003	Byou827	53.1	29.5	4.1	55	22.5	3.1
Indica hybrid	2003	Zhongyou177	57.5	23	2.9	50	22.2	3.1
Indica hybrid	2003	Chuanxiangyou2hao	63.5	27.5	3.8	49.5	21.6	2.8
Indica hybrid	2003	Yixiang1577	58.7	33.8	5.5	63	22.2	2.65
Indica hybrid	2003	IIyou084	56.1	32	5.3	49	21.9	2.6
Indica hybrid	2003	Kyou818	47.2	30	4	71.5	22.5	2.9
Indica hybrid	2003	Fengyouxiangzhan	47.1	16.5	2	70	14.5	3.4
Indica hybrid	2003	Iyou86	56.4	52.5	9.9	48	21.1	2.8
Indica hybrid	2003	Weiyou134	47.9	90	18.3	48	24.4	2.7
Indica hybrid	2003	Zhongyou448	55.7	24	3	50	21.8	3.3
Indica hybrid	2003	Weiyou111	67.7	87	18.1	48.5	20.6	2.2
Indica hybrid	2003	Xiannong16hao	60.3	39.5	9.9	42	24.9	2.7
Indica hybrid	2003	Zhongzheyou2838	48.3	17	3.9	56	16.2	3.2
Indica hybrid	2003	IIyou527	65.2	38	4.8	30	20.4	2.6
Indica hybrid	2003	Fuyou325	67.2	66	6.6	42	20.5	2.5
Indica hybrid	2003	Fuyou218	65.3	77	11.5	30	22.8	2.5
Indica hybrid	2003	IIyou58	63.8	44	7.9	41	19.7	2.4
Indica hybrid	2003	Baliangyou96	35.3	92	30.7	44	24.8	2.9
Indica hybrid	2003	Liangyou932	52.2	73.8	15.6	58	22.6	2.6
Indica hybrid	2003	Anliangyou318	56.3	44.5	6.6	41.5	20	3
Indica hybrid	2003	Liangyou363	51.5	19.5	2.9	79	14.1	3.3
Indica hybrid	2004	Qiuyou998	60	15	2.7	74	22.2	3
Indica hybrid	2004	Tyou8086	63.1	42	7.1	45	22.1	2.5
Indica hybrid	2004	IIyou602	61	38	8.1	45	21.8	2.3
Indica hybrid	2004	Mian2you838	60.1	42	12.9	58	21.7	2.7
Indica hybrid	2004	Jinyou18	60	47	6.4	69	26.2	3.1
Indica hybrid	2004	Hongyou527	53.7	37	5.3	70	22.4	2.9
Indica hybrid	2004	Xieyou527	60.9	35	6.8	74	21.9	3.1
Indica hybrid	2004	Dyou363	64.8	32	7.7	62	21.8	2.8
Indica hybrid	2004	Neixiangyou3hao	52.1	26	4.1	63	23	3.1
Indica hybrid	2004	IIyouxiang13hao	66.5	24	3.3	60	21.9	2.3
Indica hybrid	2004	Jinyou527	58.9	17	2.9	62	23.3	3.2
Indica hybrid	2004	Yixiang3003	61.5	16	3.2	80	16	3
Indica hybrid	2004	Zhongyou7hao	57.4	29	0.9	55	22	3.1
Indica hybrid	2004	Dyou128	64.1	32	2	52	26.2	2.8
Indica hybrid	2004	Byou811	62.3	23	3.4	51	24.4	3.1
Indica hybrid	2004	Qyou2hao	65.8	11	1.5	63	15.8	3
Indica hybrid	2004	Mingyou98	60.5	93.5	21.6	48	20.9	2.5
Indica hybrid	2004	IIyou7954	64.9	47	9.3	47	25.2	2.3
Indica hybrid	2004	Fengyou9hao	65.7	27	3.6	42	20.6	3.1
Indica hybrid	2004	Jinyou448	58.1	35.5	4	51	22	3.3
Indica hybrid	2004	Zhong9you288	55.2	22	7.2	70	22.3	3.2
Indica hybrid	2004	Yueyouhua4	52.2	12	1.3	69	15.9	3.3
Indica hybrid	2004	Fengyou416	63	57	10.9	47.5	21.5	2.7
Indica hybrid	2004	Fengyou191	53.1	39.5	11.7	47	21.5	2.9
Indica hybrid	2004	Sanxiangyou714	63	57	10.9	47.5	21.5	2.7
Indica hybrid	2004	Guodao1hao	55.9	21	3.4	64	21.2	3.4
Indica hybrid	2004	Zhongyou218	52.4	27	6.4	67	22	3.1
Indica hybrid	2004	Tyou6135	59.9	19	2.3	67	21.6	3.2
Indica hybrid	2004	Yueyou9113	50.3	23	3.8	59	21.8	3.4
Indica hybrid	2004	Fuyou98	57.8	46	7.7	46	22	2.7
Indica hybrid	2004	Zhuliangyou02	34.6	72	20.5	42	19.8	3.1
Indica hybrid	2004	Peiliangyou210	57.6	25	3.5	87	21.5	3
Indica hybrid	2004	Fengyou559	54.2	27	3.5	86	15.2	2.8
Indica hybrid	2005	Teyou009	43.7	96	29.7	44	21.3	2.6
Indica hybrid	2005	Teyouhang1hao	63.5	83	16.2	62	20.7	2.4
Indica hybrid	2005	Yixiang9hao	67.8	19	4.3	67	21.1	2.6
Indica hybrid	2005	Xieyou336	63.1	65	10.2	79	23.5	2.7
Indica hybrid	2005	Ⅱyou363	64	23	4.5	77	22.3	2.3
Indica hybrid	2005	Qyou5hao	66.4	15	2.7	63	15.8	2.9
Indica hybrid	2005	Zhongyou85	61.4	26	4.3	79	22	3.1
Indica hybrid	2005	Gangyou363	63.5	38	7.6	64	23.1	2.2
Indica hybrid	2005	Yixiang10hao	66.7	14	1.9	67	16.9	2.9
Indica hybrid	2005	Gangyou827	64.3	30	4	72	23	2.6
Indica hybrid	2005	Chuanxiangyou6hao	65.9	25	4	78	21.8	2.7
Indica hybrid	2005	Neixiang2550	60.8	23	2.1	79	16.1	2.9
Indica hybrid	2005	Neixiangyou18hao	52.7	18	3.2	76	15.7	2.9
Indica hybrid	2005	Neixiangyou1hao	59	25	3.8	75	15	3
Indica hybrid	2005	Dqibaoyou527	56.1	71	15.1	45	21.2	2.7
Indica hybrid	2005	Xieyou9019	58.6	67	11	68	21.7	3.1
Indica hybrid	2005	Ⅱyou416	68.5	40	7.3	66	22.1	2.5
Indica hybrid	2005	Ⅱyouhang1hao	64.7	52	12.4	70	21.3	2.5
Indica hybrid	2005	Honglianyou6hao	54.4	30	6.4	53	22.6	3.1
Indica hybrid	2005	Lvyou1hao	64	26	3.3	73	23.1	3.1
Indica hybrid	2005	Gangyou825	64.2	74	20.1	64	23.2	2.1
Indica hybrid	2005	Ⅱyou42	64.7	39	10.5	83	22.4	2.6
Indica hybrid	2005	Fuyou1hao	69.5	51	11.6	68	23.6	2.3
Indica hybrid	2005	Jingu202	47.2	40	5	63	20.9	3.2
Indica hybrid	2005	Fuyou310	52.6	48	9.4	54	22	2.9
Indica hybrid	2005	Kyou451	61	24	3.7	83	22.6	3.2
Indica hybrid	2005	Yuxiang88	55.4	18	3.7	73	20.5	3.3
Indica hybrid	2005	Peizataifeng	64.1	26	7.6	75	21.4	3.4
Indica hybrid	2005	Zhuliangyou120	51.9	53	10.9	49	22.2	3.3
Indica hybrid	2005	Luliangyou28	41.3	75	21.4	59	20.9	3.2
Indica hybrid	2005	Yangliangyou6hao	58	24	1.9	65	14.7	3
Indica hybrid	2005	Zhunliangyou527	52.7	27	4.4	77	21	3.4
Indica hybrid	2005	Fengliangyou1hao	56.5	25	2.8	63	16	3.1
Indica hybrid	2006	Tianyou290	44.7	21	3.9	55	18.4	3.2
Indica hybrid	2006	Jingfu1you527	27.2	93	13	48	19.1	3.1
Indica hybrid	2006	Tianyou3550	61.9	81	12	58	21.3	2.5
Indica hybrid	2006	Zhenyou998	64.9	23	2.5	45	21.5	2.8
Indica hybrid	2006	Meiyou998	67.8	20	1.7	67	21	3.1
Indica hybrid	2006	Xiannong1hao	51.5	56	5.7	48	18.4	2.6
Indica hybrid	2006	Neixiang2924	57.9	19	2.9	73	15.9	3
Indica hybrid	2006	Gangyou825	64.7	84	12.9	43	22.4	2
Indica hybrid	2006	Gangyou6366	65.2	51	8.4	56	22	2.4
Indica hybrid	2006	Yinong1hao	60.6	47	7.1	66	21.7	2.7
Indica hybrid	2006	Tyou6135	65.4	21	2.1	62	22.2	3
Indica hybrid	2006	Kyou2527	54.9	58	10.3	54	21.6	3.1
Indica hybrid	2006	Gyou802	62.9	51	4.3	48	22.2	2.6
Indica hybrid	2006	Fuyou21	63.4	66	8	43	23.4	2.3
Indica hybrid	2006	Neixiang8518	64.1	16	3.2	71	16.3	3
Indica hybrid	2006	Dyou158	62.2	30	4.4	75	23.9	3
Indica hybrid	2006	Yixiang1979	65.2	39	5.5	65	14.8	2.7
Indica hybrid	2006	Zhongyou9801	62.4	12	3.2	78	21.4	3.1
Indica hybrid	2006	Qyou6hao	65.6	22	3.6	58	15.2	3
Indica hybrid	2006	Luxiang615	53.1	26	4.5	65	15.9	3
Indica hybrid	2006	Yixiang527	58.2	18	3	62	15.2	3.1
Indica hybrid	2006	Yixiang481	61.5	22	4.2	55	15.3	3.1
Indica hybrid	2006	Jinyou11	59.5	31	4.1	66	23.7	3.1
Indica hybrid	2006	Sanxiangyou410	68.1	17	3	71	21.6	3.2
Indica hybrid	2006	Nei2you6hao	64.4	29	3.9	68	15.1	3.2
Indica hybrid	2006	Keyou8377	60.2	27	4.7	53	22.4	3.3
Indica hybrid	2006	Lvfeng20	67.4	23	2.8	50	22.3	3.1
Indica hybrid	2006	Kyou52	53.9	100	15.8	55	26.8	2.6
Indica hybrid	2006	Ⅱyou1259	68.6	40	9.5	68	24.9	2.4
Indica hybrid	2006	Gangyou188	63.3	68	9.9	46	25.7	2.3
Indica hybrid	2006	Xieyou107	62.3	34	6.3	79	23	3.1
Indica hybrid	2006	Ⅱyou1308	67.2	53	8.7	52	26.1	2.4
Indica hybrid	2006	Xieyou4090	66	71	9.8	64	20.9	2.6
Indica hybrid	2006	Fengyou22	65.4	20	3.5	70	17.5	3.3
Indica hybrid	2006	Zhongzheyou634	58.9	11	1.6	68	15	3.5
Indica hybrid	2006	Nongfengyou909	56.7	62	9	61	24.7	2.9
Indica hybrid	2006	Fengyuanyou272	56.4	35	6.3	62	22.1	3.3
Indica hybrid	2006	Jingchuyou148	63.9	28	2.5	76	15.6	3
Indica hybrid	2006	Jinyou284	59.8	14	1.9	72	21.9	3.3
Indica hybrid	2006	Kyou8602	35.2	65	14.2	74	22.3	2.9
Indica hybrid	2006	Tianyou998	56.7	27	2.5	59	23	3.1
Indica hybrid	2006	Zhongbaiyou1hao	45.8	29	4.7	68	21.4	3.2
Indica hybrid	2006	Xinongyou1hao	59	38	4.7	51	21.4	3
Indica hybrid	2006	Qyou108（Qushidaihao：Qingyou9hao）	66.6	27	2.7	64	17.2	2.5
Indica hybrid	2006	Chuanjiangyou527（Qushidaihao：Chuanjiangyou3hao）	59.6	28	4.3	51	22.6	3.1
Indica hybrid	2006	Yixiang4106	61.3	38	5.3	70	22.3	2.9
Indica hybrid	2006	Xinongyou30（Qushidaihao：Zhong9A/30）	64.1	15	2.3	51	19.2	3
Indica hybrid	2006	Ⅱyou728（Hongliangyou166）	66.5	36	6.4	78	23.4	2.6
Indica hybrid	2006	Xieyouhong1hao（Cengyongming：Hongliangyou5hao）	59.5	63	9.3	77	23.3	3.1
Indica hybrid	2006	Zhunliangyou527	35.2	44	8.3	70	20.9	3.3
Indica hybrid	2006	Liangyou42	61.8	20	2.9	58	20.7	3.4
Indica hybrid	2006	Luliangyou996	42.3	91	11.1	55	24.2	2.8
Indica hybrid	2006	Zhunliangyou2hao	42.4	84	12.7	56	23.8	3.2
Indica hybrid	2006	Liangyou0293	66.1	35	6.3	75	14.4	3
Indica hybrid	2007	Longyou673	66.5	15	1.2	68	21.2	2.9
Indica hybrid	2007	Tyou15	52.6	92	11.7	74	25.4	2.7
Indica hybrid	2007	Ⅱyou11	69.5	27	5.2	46	22.6	2.5
Indica hybrid	2007	Dyou202	57.9	30	3.8	51	22.1	3
Indica hybrid	2007	Gangyou158	63.6	67	10.1	45	21.3	2.4
Indica hybrid	2007	Jingfu1youming86	55.6	86	16.4	46	21.8	2.8
Indica hybrid	2007	Chuanyou9527	57.1	24	3.8	53	21.8	3.2
Indica hybrid	2007	Nei2you6hao	64.5	27	4.5	58	15.2	3
Indica hybrid	2007	Xieyou728	58.8	66	9.9	75	22.2	3
Indica hybrid	2007	Kyou213	65.7	88	12.2	59	24.6	2.4
Indica hybrid	2007	Ⅱyou623	67.4	53	8.2	74	22.1	2.5
Indica hybrid	2007	Ⅱyouhang2hao	70.3	51	6.8	59	22.3	2.6
Indica hybrid	2007	Ⅱyou1069	63.3	37	7.8	66	25.1	2.5
Indica hybrid	2007	Luoyou8hao	61.4	22	4.1	65	22.7	3.1
Indica hybrid	2007	Quanyou527	40.5	58	7	59.5	21.4	2.9
Indica hybrid	2007	Fuyou21	49.2	78	12.2	53	22.3	2.4
Indica hybrid	2007	Yueyou712	65.8	8	0.7	67	15.4	3.5
Indica hybrid	2007	Xinyou188	65.1	9	1.3	71	21.3	3.6
Indica hybrid	2007	Tyou272	65.8	17	2.2	67	21.5	3.4
Indica hybrid	2007	Ⅱyou851	64.7	36	4	78	19.7	3.1
Indica hybrid	2007	Yliangyou20	57	33	7.5	72	11	3
Indica hybrid	2007	Zhuliangyou30	39.7	87	14.7	59	20.6	3
Indica hybrid	2007	Zhuliangyou211	52.6	85	13.6	61	20	3.4
Indica hybrid	2007	Zhunliangyou1102	60.9	23	3.6	82	22.8	3.2
Indica hybrid	2007	Liangyou6326	65.9	27	3.2	50	14.8	3
Indica hybrid	2007	Hualiangyou1206	63.2	81	11.2	69	23.3	2.6
Indica hybrid	2007	Xinliangyou6hao	64.7	38	4.3	54	16.2	3
Indica hybrid	2007	Fengliangyouxiang1hao	61.9	36	4.1	58	16.3	3
Indica hybrid	2007	Liangyouduoxi1hao	68.7	77	10	81	22.7	2.9
Indica hybrid	2007	Aoliangyou28	68.3	11	1.3	77	21.9	3.2
Indica hybrid	2008	Neixiang8156	56.2	35	6.8	57	15.3	3.1
Indica hybrid	2008	Shenyou9734	63	13	2.2	68	14.9	2.8
Indica hybrid	2008	Jinyou458	48	73	10.4	54	18	3.1
Indica hybrid	2008	Chuanxiang8hao	67.7	42	6.7	47	22.2	3
Indica hybrid	2008	Ⅱyou125	59.6	61	10	51	23.7	2.3
Indica hybrid	2008	Neixiang2128	61.7	42	6.8	66	21.4	3
Indica hybrid	2008	Wuyou308	59.1	6	0.8	58	20.6	2.9
Indica hybrid	2008	Xiangyou66	66.2	21	2.4	79	24	3.5
Indica hybrid	2008	Dongyou962	65.6	2	0.2	68	20.1	3.3
Indica hybrid	2008	Xiannong18hao	65.9	2	0.1	82	20.1	3.5
Indica hybrid	2008	Tianyouhuazhan	69.9	3	0.3	80	20.7	3.4
Indica hybrid	2008	Yliangyou1hao	64	27	3.9	73	13	3
Indica hybrid	2008	Luliangyou819	59	72	8.1	59	20.4	3.4
Indica hybrid	2008	Zhuliangyou312	53.5	77	9.4	75	20.6	3.1
Indica hybrid	2008	Lingliangyou268	66.5	39	4.4	79	12.3	3.2
Indica hybrid	2008	Xinliangyou6380	56.3	47	6.2	85	24.4	2.9
Indica hybrid	2008	Wandao153	62.9	34	4.7	73	23.1	2.9
Indica hybrid	2008	Xinliangyou106	65.4	12	1.5	70	15.1	3
Indica hybrid	2008	Zhunliangyou893	64.5	5	0.6	81	23.5	3.2
Indica hybrid	2009	Teyou9846	49.7	96	24.5	35	20.8	2.5
Indica hybrid	2009	Tianyou578	48.8	58	14.7	33	25.5	2.8
Indica hybrid	2009	Taiyou99	56.7	31	5.4	47	22.4	2.4
Indica hybrid	2009	Nei5you5399	61.1	22	2.6	67	22.9	3.1
Indica hybrid	2009	Chuanxiangyou178	64.5	20	2.8	62	22.6	2.8
Indica hybrid	2009	Chuannongyou527	56.7	19	3.1	52	22.9	2.9
Indica hybrid	2009	Ganxin203	48.6	49	12.1	51	20.9	2.9
Indica hybrid	2009	Fengyou989	62.5	26	3	60	13.8	2.8
Indica hybrid	2009	Qianyou1hao	55.4	48	6.5	68	22.1	2.7
Indica hybrid	2009	Yangxianyou418	61	22	3.1	70	22.9	3
Indica hybrid	2009	Xieyou152	54	42	6.3	75	23.2	3
Indica hybrid	2009	Yiyou673	49.8	52	6.7	66	16.4	3.1
Indica hybrid	2009	Zhong9you8012	55.5	31	6.3	69	25.6	3.1
Indica hybrid	2009	Zhong3you1681	63.2	14	1.9	61	25.4	2.9
Indica hybrid	2009	Nei2you111	60	16	1.1	70	15.6	3.1
Indica hybrid	2009	Tianfengyou316	61.1	2	0.1	82	21.8	3.4
Indica hybrid	2009	Jinyou38	68.3	5	0.4	72	22	3.2
Indica hybrid	2009	Xiangfengyou186	59.4	10	1.6	71	16.2	3.1
Indica hybrid	2009	Tianyou122	63.4	6	0.8	81	20.7	3.5
Indica hybrid	2009	Fengyuanyou227	71	8	1.1	64	21.1	2.8
Indica hybrid	2009	Zhongyou161	67.9	14	1.9	51	21	2.8
Indica hybrid	2009	Qianyou0506	62.6	19	2.6	62	15.8	2.8
Indica hybrid	2009	Ⅱyou264	56.2	63	6.8	64	20.6	2.7
Indica hybrid	2009	Guangyou2643	52.6	80	10.2	63	21.6	3
Indica hybrid	2009	Tianyou3611	46.2	56	11.1	71	25.7	2.9
Indica hybrid	2009	Zhuliangyou4024	52.4	98	18.6	76	24.9	3.1
Indica hybrid	2009	Fengliangyousihao	60.3	21	2.9	75	16.1	2.9
Indica hybrid	2009	Shenliangyou5814	65.8	13	2	74	16.3	3
Indica hybrid	2009	Yanliangyou888	59.9	31	3.7	76	15.2	2.9
Indica hybrid	2009	Fengliangyouwansan	65	20	2.4	60	23.6	3.1
Indica hybrid	2009	Cliangyou396	57.7	19	2.8	70	15.5	3
Indica hybrid	2009	Aolongyou282	60.7	13	2.2	89	22.3	3.2
Indica hybrid	2009	Yangliangyou013	64.1	19	3.1	62	16.7	2.9
Indica hybrid	2009	Zhunliangyou608	51.6	11	1.1	55	20.9	3.2
Indica hybrid	2006	Tianfengyou85	53.8	21	3.6	79	23.1	3.1
Indica hybrid	2006	Sanxiangyou786	60.4	11	1.2	68	16.8	3.5
Indica hybrid	2009	Jianuo1you2hao	60.6			100	1.7	2.5
Indica hybrid	2009	Ruiyou399	58.2	54	8.8	60	22.7	3.2
Indica hybrid	2010	Yuxiang203	59	13	2.3	64	18.7	3
Indica hybrid	2010	Gangxiang707	67.9	25	5.3	79	22.1	2.8
Indica hybrid	2010	Nei5you317	52.4	25	4.6	53	23.3	2.8
Indica hybrid	2010	Yuyou7109	59.8	8	1.7	64	23.4	2.8
Indica hybrid	2010	Ⅱyou52	60.6	64	15.2	65	24.4	2.2
Indica hybrid	2010	Luyou1256	50.3	44	10.1	78	14.5	2.8
Indica hybrid	2010	Tianyou3301	47.9	36	6	79	23.2	3.1
Indica hybrid	2010	Chuanyou673	57.6	52	12.4	78	21.9	2.6
Indica hybrid	2010	Yangxianyou68	57.6	30	6.7	56	22.5	2.9
Indica hybrid	2010	Nei5you8015	52.2	30	4.4	76	15.8	3
Indica hybrid	2010	Hyou158	55.2	23	4.8	53	21.9	3.3
Indica hybrid	2010	WufengyouT025	56.1	29	4.7	52	22.5	2.9
Indica hybrid	2010	Xiangfeiyou8118	61.2	35	7.9	84	25.2	3
Indica hybrid	2010	Hyou159	61	12	2.5	72	15.8	3.3
Indica hybrid	2010	Shenyou957	64.2	13	2.1	78	21.1	3.1
Indica hybrid	2010	Fuyou21	61.8	73	15.8	38	24.6	2.2
Indica hybrid	2010	Fengyuanyou358	59.6	28	4.3	42	21.5	3
Indica hybrid	2010	Xinrongyou2984	59.9	29	3.5	37	24.3	2.7
Indica hybrid	2010	Luxiang658	57.4	16	2.6	49	17.7	3.3
Indica hybrid	2010	Luyou2hao	45.4	29	4.3	59	15.6	3
Indica hybrid	2010	Chuanguyou201	49.8	72	8.6	59	24	3.2
Indica hybrid	2010	Guyoumingzhan	67	34	5.4	54	20	2.7
Indica hybrid	2010	Guyou627	54.4	59	7.5	59	21.4	2.6
Indica hybrid	2010	Chuanyou5108	63	44	5.1	55	22.3	2.6
Indica hybrid	2010	Chuanxiang8hao	60.8	44	3.8	58	21.8	2.8
Indica hybrid	2010	Lingliangyou472	67.7	15	2.9	75	13.2	3.2
Indica hybrid	2010	Tanliangyou83	58.1	91	22.9	56	19	2.2
Indica hybrid	2010	Lingliangyou211	67	26	4.2	77	13.2	3
Indica hybrid	2010	Zhuliangyou173	59.2	81	16.1	54	22.1	3.1
Indica hybrid	2010	Liangyou688	57.4	78	19.9	60	22.4	2.8
Indica hybrid	2010	Xinliangyou223	45.9	39	4.6	74	16.1	2.9
Indica hybrid	2010	Cliangyou396	57.2	39	8.9	83	14.9	2.9
Indica hybrid	2010	Cliangyou608	57	39	9.2	79	14.5	2.8
Indica hybrid	2010	Cliangyou343	58.2	36	7.6	58	21.8	3
Indica hybrid	2010	Xinliangyou343	61.6	22	2.8	78	15.7	2.8
Indica hybrid	2010	Yliangyou302	65.2	17	2.9	74	16.2	2.8
Indica hybrid	2010	Longliangyou340	61.9	27	3.3	71	16.3	3
Indica hybrid	2010	Xinliangyou901	56.9	36	8.3	44	22.1	3
Indica hybrid	2011	Rongyou9hao	54.1	30	6.3	42	21.9	3.1
Indica hybrid	2011	Zhong2you280	65.3	19	4	81	13.6	3
Indica hybrid	2011	Xinrongyou5hao	48.9	44	8.4	49	21.2	2.9
Indica hybrid	2011	Fyou498	69.2	21	4.9	80.5	23.5	2.8
Indica hybrid	2011	Gangyou900	68.5	54	13.3	62	23.2	2.2
Indica hybrid	2011	Tianyouhuazhan	68.5	9	1.7	76	21.8	2.9
Indica hybrid	2011	Nei5you39	67	20	1.9	71	16.7	2.9
Indica hybrid	2011	Chuanguyou204	69	45	8.4	80	22.9	2.8
Indica hybrid	2011	Minfengyou3301	55.1	46	12	72	23.2	2.9
Indica hybrid	2011	Luyou9803	62.6	60	12	48	22.4	2.9
Indica hybrid	2011	Ⅱyou371	62.7	34	7.3	60	22.7	2.5
Indica hybrid	2011	Shanyou06	61.6	80	19.8	59	26.4	2.2
Indica hybrid	2011	Ⅱyou508	68.8	53	13.7	53	22.5	2.1
Indica hybrid	2011	Hyou518	57.2	25	5	56	21.6	3.5
Indica hybrid	2011	Tianyouxiang99	56.5	24	4.5	55	21.1	2.9
Indica hybrid	2011	Tianyou2168	52.2	20	4.2	59	22.2	3.1
Indica hybrid	2011	Jindaoyou998	65.3	32	6.4	52	21.2	2.7
Indica hybrid	2011	Guyou3301	54.2	49	7	55	23.6	2.8
Indica hybrid	2011	Chuanyou727	61.9	23	1.9	50	22.5	3.2
Indica hybrid	2011	Liangyou6hao	58.2	19	3.9	58	22.1	3.2
Indica hybrid	2011	Lingliangyou104	52.3	66	12	64	22.7	2.9
Indica hybrid	2011	Tianliangyou616	65.2	25.3	4.6	78	15.8	2.9
Indica hybrid	2011	Yliangyou9918	59.4	34	7.7	76	13.4	2.9
Indica hybrid	2011	Ganliangyou602	61.5	19	4.2	45	24.3	3
Indica hybrid	2011	Liangyou6206	67.1	24	4.9	61	22.4	3.1
Indica hybrid	2012	Tianyouhuazhan	63	20	4.5	70	20.8	2.8
Indica hybrid	2012	Jindaoyou368	67.1	22	2.6	55	21.1	2.7
Indica hybrid	2012	Yixiangyou2115	54.5	15	2.2	78	17.1	2.9
Indica hybrid	2012	Chuannongyou298	68	38	6.4	83	16.4	2.6
Indica hybrid	2012	Rong18you198	56.9	13	3.3	81	15.4	2.7
Indica hybrid	2012	Nei5youH25	66.6	32	6.6	57	22.2	2.7
Indica hybrid	2012	Jiangyou126	63	10.5	2.3	70	16.9	3
Indica hybrid	2012	Yixiang4245	66	10.5	1.7	78	17	2.9
Indica hybrid	2012	Tianyou2075	62.9	19	3.4	82	22.2	2.7
Indica hybrid	2012	Jinguyou3301	68	22	3.3	86	23.1	3
Indica hybrid	2012	Rong18you662	67.1	9	1.5	82	16.2	2.8
Indica hybrid	2012	Chuanyou8377	69.5	6	0.8	71	21.3	2.9
Indica hybrid	2012	Zhuliangyou189	60	84	19.8	64	20.4	2.8
Indica hybrid	2012	Wuyou156	49.6	62	13.8	70	22.7	2.5
Indica hybrid	2012	Zaofengyou402	48.3	69	14.8	69	24.4	2.8
Indica hybrid	2012	Shengfeng2you651	49.9	51.5	12.2	81	13.8	2.6
Indica hybrid	2012	Ⅱyou3301	61.6	60	15.5	81	22.7	2.6
Indica hybrid	2012	Dexiang4103	52.1	44.3	8.6	82	15.7	2.7
Indica hybrid	2012	Nei2you111	57.7	43.3	8.9	75	14.3	2.9
Indica hybrid	2012	Rongyou225	61.2	14	2.8	57	24.4	3
Indica hybrid	2012	Shengfeng1you319	55.5	14	3.2	78	15.3	3.2
Indica hybrid	2012	Jinyou88	59.6	17	4	50	21.5	3.2
Indica hybrid	2012	Chuanguyou538	53.5	56	6	41	23.4	3.2
Indica hybrid	2012	Luliangyou17	63.4	97	22.9	60	24.9	2.3
Indica hybrid	2012	Zhuliangyou22	50.6	92	20.8	66	25.2	2.5
Indica hybrid	2012	Huiliangyou6hao	58.8	33	6.9	76	14.7	2.9
Indica hybrid	2012	Huiliangyou996	61	40	9.7	79	13.1	2.8
Indica hybrid	2012	Xiangliangyou396	55.9	62.3	13.6	70	14.9	2.8
Indica hybrid	2012	Xinhualiangyou9hao	58.2	68.3	14.3	56	20.7	2.9
Indica hybrid	2012	Yliangyou5867	64.9	25.3	4.4	73	15.3	3
Indica hybrid	2012	Guangliangyouxiang66	58.6	17.7	3.4	81	16.9	2.9
Indica hybrid	2013	Chuanguyou918	56.3	52	10.5	82	22.6	2.8
Indica hybrid	2013	Rong18you22	57.1	25	5	81	15.9	3
Indica hybrid	2013	Jianyou388（Qianyou388）	57.6	27	6	81	21.9	2.5
Indica hybrid	2013	Neixiang6you498	51.8	31	3.3	80	15.5	2.8
Indica hybrid	2013	Guangyou498	57.4	41	7.1	82	21.5	2.6
Indica hybrid	2013	Keyou16	49.2	94	21.1	55	21.8	2.4
Indica hybrid	2013	Tianyou8012	41.9	47	9.6	78	25.2	2.9
Indica hybrid	2013	Qiyou1068	60	25	3.3	70	23.6	3
Indica hybrid	2013	Xinrongyouhuazhan	64.6	38	8.1	77	14.4	2.7
Indica hybrid	2013	Shengtaiyou9712	55.9	26	3.9	54	17.7	3.2
Indica hybrid	2013	Yueyouhuazhan	56.6	29	4.8	59	17.1	3.4
Indica hybrid	2013	Shenyou1029	52.9	28	4.5	71	16.5	3
Indica hybrid	2013	Boyou1167	66.1	54	7.4	64	22	2.6
Indica hybrid	2013	Quanyou3301	57.2	44	3.5	43	21.6	3
Indica hybrid	2013	Zhuliangyou35	43.7	95	17.8	70	25.6	2.5
Indica hybrid	2013	Hliangyou30	54.4	17	2.7	74	21.2	3.4
Indica hybrid	2013	Cliangyouhuazhan	60.3	18	2	85	15.7	2.9
Indica hybrid	2013	Yliangyou1hao（Yyou1hao）	67.2	29	4.3	80	17.2	2.8
Indica hybrid	2013	Yliangyou646	59	28	3	79	15.8	2.9
Indica hybrid	2013	Guangliangyouai93	57.1	35	4.3	76	16.4	2.9
Indica hybrid	2013	Yliangyou3399	58.8	30	3.9	75	16.3	3
Indica hybrid	2013	Cliangyou9hao	63.6	20	1.8	81	15.3	3.1
Indica hybrid	2013	Guangliangyou676	63.9	19	2.9	84	16	2.9
Indica hybrid	2013	Liangyou8106	49.1	61	12.5	83	13.8	2.7
Indica hybrid	2013	Yliangyou102	55.7	39	7.8	76	15.1	3.1
Indica hybrid	2013	Yliangyou689	60.8	28	5.1	74	16.3	3.1
Indica hybrid	2013	Jingliangyou1198	56.1	72	11.5		26	2.7
Indica hybrid	2013	Liangyou383	46.3	61	9.5	89	23.5	2.9
Indica hybrid	2013	Liangyou0367	60.9	27	4.1	80	16.3	3
Indica hybrid	2013	Liangyou3905	62.4	20	1.8	69	17	3
Indica hybrid	2013	Yanliangyou2208	65.4	28	3.5	79	17.4	3
Indica hybrid	2013	Yliangyou2hao	64.7	28	3.6	84	15.5	3
Indica hybrid	2013	Xinliangyou917	57.3	22	4.5	59	15.5	3
Indica hybrid	2014	Rongyou107	52.7	35	6.2	77	21.6	2.7
Indica hybrid	2014	Zaoyou9hao	49.8	43	6.9	58	17.4	2.9
Indica hybrid	2014	Rongyou286	52.6	45	7.9	74	22.7	2.9
Indica hybrid	2014	Nei6you538	57.9	35	4.9	70	15.1	2.9
Indica hybrid	2014	Rong3you918	47.5	41	4.9	84	16.4	2.7
Indica hybrid	2014	Zhengyou808	58.8	32	5	69	21.8	2.5
Indica hybrid	2014	Chengyou489	50.8	90	13.2	84	16.6	2.8
Indica hybrid	2014	Yixiangyou5979	59.1	58	10.2	80	21.7	2.6
Indica hybrid	2014	Nei7you39	60.4	40	4.5	84	23	2.5
Indica hybrid	2014	Chuanyou6203	58.7	28	2.3	75	17.5	3.5
Indica hybrid	2014	Leyou918	51.7	61	9.5	75	22.2	2.6
Indica hybrid	2014	Yixiangyou1108	54	12	1.7	69	16	3
Indica hybrid	2014	Deyou4727	58	20	2.3	73	17.3	2.8
Indica hybrid	2014	DMyou6188	57.5	60	12.5	79	25.1	2.8
Indica hybrid	2014	Leyou891	53.4	70	11.9	70	26	2.6
Indica hybrid	2014	Nei5you16	54	65	11.6	77	22.1	2.9
Indica hybrid	2014	Quanyou785	61.7	87	14.6	78	21.7	2.5
Indica hybrid	2014	Wuyou103	62.2	39	5.8	79	15.9	2.6
Indica hybrid	2014	Ruiyou3399	48.6	60	10	52	20.3	3.1
Indica hybrid	2014	Chengyou981	41.5	81	6.9	73	14.6	3
Indica hybrid	2014	Lingliangyou7717	51.5	96	21.6	81	25.1	2.6
Indica hybrid	2014	Zhuliangyou39	54.3	97	20.4	79	24.1	2.4
Indica hybrid	2014	Luliangyou1733（Luliangyou173）	54	86	14.6	53	19.8	3.1
Indica hybrid	2014	Lingliangyou22	57.8	87	16.1	75	19.7	2.7
Indica hybrid	2014	Lingliangyou722	48.3	97	20.5	81	25.3	2.7
Indica hybrid	2014	Yliangyou6hao	57.6	28	3.7	82	15.7	3.1
Indica hybrid	2014	Liangyou619	64.7	12	0.7	70	16.5	3.2
Indica hybrid	2014	Shenliangyou865	61.4	28	4	74	14.8	3.1
Indica hybrid	2014	Yliangyou896	62.9	25	2.6	79	15.5	3.1
Indica hybrid	2014	Yliangyou3218	56.2	53	10.9	83	13.8	3
Indica hybrid	2014	Zhengliangyou825	55.9	36	17	44	20.8	2.5
Indica hybrid	2014	Liangyou228	57.3	56	8.2	66	16	3.1
Indica hybrid	2014	Guangliangyou7203	49.3	67	8.9	85	17.3	3.2
Indica hybrid	2014	Liangyou5266	57.2	54	7.7	79	23.1	3.1
